# Supplementary material for: Exploring the Comprehensive Kozak Sequence Landscape for AAV Production in Sf9 System
Source: Viruses. 2023 Sep 23;15(10):1983. doi: 10.3390/v15101983 (PMC10612025; doi:10.3390/v15101983)
Supplement: Supplementary file 1 [file viruses-15-01983-s001.zip]

Archive with 1 entries (1 files):
- viruses-2590806-supplementary.pdf
